# Supplementary material for: Predicting Motif-Mediated Interactions Based on Viral Genomic Composition
Source: Int J Mol Sci. 2025 Apr 13;26(8):3674. doi: 10.3390/ijms26083674 (PMC12028151; doi:10.3390/ijms26083674)
Supplement: Supplementary file 1 [file ijms-26-03674-s001.zip]

Archive with 1 entries (1 files):
- ijms-3550112-supplementary.xlsx
