# Supplementary material for: Predicting Motif-Mediated Interactions Based on Viral Genomic Composition
Source: Int J Mol Sci. 2025 Apr 13;26(8):3674. doi: 10.3390/ijms26083674 (PMC12028151; doi:10.3390/ijms26083674)
Supplement: Supplementary file 1 [file ijms-26-03674-s001.zip › ijms-3550112-supplementary.xlsx]

## Sheet: ELMcProtein
Table S1:DMI prediction using known viral motifs in different viral categories
Viral Category	Virus	Viral Protein	Motif Type	Host Protein
dsDNA	Merkel cell polyomavirus	Lt-Ag	LIG_Rb_LxCxE_1	RB1
	Simian virus 40	Large T antigen	TRG_NLS_MonoExtN_4	KPNA6
	Simian virus 40	Large T antigen	LIG_Rb_LxCxE_1	RB1
	Murine polyomavirus	Middle T antigen	LIG_PTB_Phospho_1	SHC1
	Human papillomavirus type 16	E6	LIG_PDZ_Class_1	TAX1BP3
	Human papillomavirus type 16	E6	LIG_PDZ_Class_1	MPDZ
	Human papillomavirus type 16	E6	LIG_PDZ_Class_1	TJP1
	Human papillomavirus type 16	E6	LIG_PDZ_Class_1	DLG1
	Human papillomavirus type 16	E6	LIG_PDZ_Class_1	SCRIB
	Human papillomavirus type 16	E6	LIG_PDZ_Class_1	DLG2
	Human papillomavirus type 16	E6	LIG_PDZ_Class_1	MAST2
	Human papillomavirus type 16	E6	LIG_PDZ_Class_1	MAGI1
	Human papillomavirus type 16	E7	LIG_Rb_LxCxE_1	RB1
	Epstein-Barr virus	EBNA6	LIG_CSL_BTD_1	RBPJ
	Epstein-Barr virus	LMP1	LIG_TRAF2_2	TRAF2
	Human adenovirus C serotype 2	Early E1A	LIG_CtBP_PxDLS_1	CTBP1
	Human adenovirus C serotype 5	Early E1A	LIG_Rb_LxCxE_1	RB1
	Human adenovirus C serotype 5	Early E1A	LIG_Rb_pABgroove_1	RB1
	Human adenovirus C serotype 5	Early E1A	LIG_MYND_1	ZMYND11
	Human papillomavirus type 18	E6	LIG_PDZ_Class_1	TAX1BP3
	Human papillomavirus type 18	E6	LIG_PDZ_Class_1	MPDZ
	Human papillomavirus type 18	E6	LIG_PDZ_Class_1	DLG1
	Human papillomavirus type 18	E6	LIG_PDZ_Class_1	SCRIB
	Human papillomavirus type 18	E6	LIG_PDZ_Class_1	DLG2
	Human papillomavirus type 18	E6	LIG_PDZ_Class_1	MAST2
	Human papillomavirus type 18	E6	LIG_PDZ_Class_1	MAGI1
	Human herpesvirus 1 (strain 17)	Tegument protein VP16	LIG_HCF-1_HBM_1	HCFC1
	Human herpesvirus 1 (strain 17)	ICP0	DOC_USP7_UBL2_3	USP7
	Human herpesvirus 1 (strain 17)	ICP0	LIG_SH3_CIN85_PxpxPR_1	SH3KBP1
	Human herpesvirus 1 (strain 17)	ULC37	LIG_TRAF6_MATH_1	TRAF6
	Epstein-Barr virus	EBNA2	LIG_MYND_1	ZMYND11
	Epstein-Barr virus	LMP2	LIG_WW_1	NEDD4
	Epstein-Barr virus	LMP2	LIG_WW_1	ITCH
	Human herpesvirus 2	UL56	LIG_WW_1	NEDD4
	Human herpesvirus 2	UL56	LIG_WW_1	ITCH
	Vaccinia virus	OPG164	LIG_KLC1_WD_1	KLC1
	Human adenovirus D serotype 9	E4	LIG_PDZ_Class_1	DLG1
	Epstein-Barr virus	EBNA2	LIG_CSL_BTD_1	RBPJ
	Equine herpesvirus 2	E10	LIG_TRAF6_MATH_1	TRAF6
dsRNA	Bluetongue virus 10	Segment-10	LIG_WW_1	NEDD4
	Bluetongue virus 10	Segment-10	LIG_WW_1	ITCH
	Bluetongue virus 10	Segment-10	LIG_PTAP_UEV_1	TSG101
ssRNA	Bat coronavirus	E	LIG_PDZ_Wminus1_1	ERBIN
	Sindbis virus	Polyprotein P1234	LIG_G3BP_FGDF_1	G3BP1
	Sindbis virus	Polyprotein P1234	LIG_G3BP_FGDF_1	G3BP2
	Influenza A virus	PB2	TRG_NLS_Bipartite_1	KPNA1
	Human spumaretrovirus	gag	LIG_PTAP_UEV_1	TSG101
	Human immunodeficiency virus type 2 subtype A	gag	LIG_PTAP_UEV_1	GRB2
	Hepatitis C virus genotype 1b	Genome polyprotein	LIG_SH3_2	TSG101
	Friend murine leukemia virus	gag	LIG_LYPXL_S_1	PDCD6IP
	Zaire ebolavirus	Vp40	LIG_WW_1	NEDD4

## Sheet: all_DMIs
Table S2: DMIs known in ELM and predicted using differenti stringencies.
Viral Protein	Motif	Domain	Host Protein	Known/Predicted	Stringency	ViralGroup
P03070	LIG_Rb_LxCxE_1	PF01857	P06400	Known	ELMcDomain	dsDNA
P03077	LIG_PTB_Phospho_1	PF00640	P29353	Known	ELMcDomain	dsDNA
P03126	LIG_PDZ_Class_1	PF00595	Q96QZ7	Known	ELMcDomain	dsDNA
P03129	LIG_Rb_LxCxE_1	PF01857	P06400	Known	ELMcDomain	dsDNA
P03204	LIG_CSL_BTD_1	PF09270	Q06330	Known	ELMcDomain	dsDNA
P03254	LIG_CtBP_PxDLS_1	PF00389	Q13363	Known	ELMcDomain	dsDNA
P03255	LIG_Rb_pABgroove_1	PF01857	P06400	Known	ELMcDomain	dsDNA
P03255	LIG_Rb_LxCxE_1	PF01857	P06400	Known	ELMcDomain	dsDNA
P03255	LIG_Rb_pABgroove_1	PF01858	P06400	Known	ELMcDomain	dsDNA
P06463	LIG_PDZ_Class_1	PF00595	Q12959	Known	ELMcDomain	dsDNA
P08393	DOC_USP7_UBL2_3	PF12436	Q93009	Known	ELMcDomain	dsDNA
P08393	LIG_SH3_CIN85_PxpxPR_1	PF14604	Q96B97	Known	ELMcDomain	dsDNA
P08393	LIG_SH3_CIN85_PxpxPR_1	PF14604	Q96B97	Known	ELMcDomain	dsDNA
P08393	LIG_SH3_CIN85_PxpxPR_1	PF14604	Q96B97	Known	ELMcDomain	dsDNA
P08393	LIG_SH3_CIN85_PxpxPR_1	PF14604	Q96B97	Known	ELMcDomain	dsDNA
P08393	LIG_SH3_CIN85_PxpxPR_1	PF14604	Q96B97	Known	ELMcDomain	dsDNA
P08393	LIG_SH3_CIN85_PxpxPR_1	PF14604	Q96B97	Known	ELMcDomain	dsDNA
P13285	LIG_WW_1	PF00397	Q96J02	Known	ELMcDomain	dsDNA
P28282	LIG_WW_1	PF00397	P46934	Known	ELMcDomain	dsDNA
P28282	LIG_WW_1	PF00397	P46934	Known	ELMcDomain	dsDNA
Q3KSV2	LIG_CSL_BTD_1	PF09270	Q06330	Known	ELMcDomain	dsDNA
B8ZX42	LIG_Rb_LxCxE_1	PF01857	P06400	Predicted	ELMcDomain	dsDNA
P03070	TRG_NLS_MonoExtN_4	PF00514	O00505	Predicted	ELMcDomain	dsDNA
P03070	TRG_NLS_MonoExtC_3	PF00514	O00505	Predicted	ELMcDomain	dsDNA
P03070	TRG_NLS_MonoCore_2	PF00514	O00505	Predicted	ELMcDomain	dsDNA
P03070	TRG_NLS_MonoExtN_4	PF00514	O00629	Predicted	ELMcDomain	dsDNA
P03070	TRG_NLS_MonoCore_2	PF00514	O00629	Predicted	ELMcDomain	dsDNA
P03070	TRG_NLS_MonoExtC_3	PF00514	O00629	Predicted	ELMcDomain	dsDNA
P03070	DEG_SCF_FBW7_2	PF00400	O43684	Predicted	ELMcDomain	dsDNA
P03070	TRG_NLS_MonoExtN_4	PF00514	O60684	Predicted	ELMcDomain	dsDNA
P03070	TRG_NLS_MonoExtC_3	PF00514	O60684	Predicted	ELMcDomain	dsDNA
P03070	TRG_NLS_MonoCore_2	PF00514	O60684	Predicted	ELMcDomain	dsDNA
P03070	LIG_Rb_LxCxE_1	PF01857	P28749	Predicted	ELMcDomain	dsDNA
P03070	TRG_NLS_MonoExtN_4	PF00514	P52292	Predicted	ELMcDomain	dsDNA
P03070	TRG_NLS_MonoCore_2	PF00514	P52292	Predicted	ELMcDomain	dsDNA
P03070	TRG_NLS_MonoExtC_3	PF00514	P52292	Predicted	ELMcDomain	dsDNA
P03070	TRG_NLS_MonoExtN_4	PF00514	P52294	Predicted	ELMcDomain	dsDNA
P03070	TRG_NLS_MonoExtC_3	PF00514	P52294	Predicted	ELMcDomain	dsDNA
P03070	TRG_NLS_MonoCore_2	PF00514	P52294	Predicted	ELMcDomain	dsDNA
P03070	LIG_Rb_LxCxE_1	PF01857	Q08999	Predicted	ELMcDomain	dsDNA
P03070	DEG_SCF_FBW7_2	PF00400	Q969H0	Predicted	ELMcDomain	dsDNA
P03070	DEG_SCF_FBW7_2	PF00400	Q9UKB1	Predicted	ELMcDomain	dsDNA
P03070	DEG_SCF_FBW7_2	PF00400	Q9Y297	Predicted	ELMcDomain	dsDNA
P03079	LIG_SH2_SRC	PF00017	P06239	Predicted	ELMcDomain	dsDNA
P03126	LIG_PDZ_Class_1	PF00595	O14907	Predicted	ELMcDomain	dsDNA
P03126	LIG_PDZ_Class_1	PF00595	O14910	Predicted	ELMcDomain	dsDNA
P03126	LIG_PDZ_Class_1	PF00595	O14924	Predicted	ELMcDomain	dsDNA
P03126	LIG_PDZ_Class_1	PF00595	O75970	Predicted	ELMcDomain	dsDNA
P03126	LIG_PDZ_Class_1	PF00595	P26045	Predicted	ELMcDomain	dsDNA
P03126	LIG_PDZ_Class_1	PF00595	P29074	Predicted	ELMcDomain	dsDNA
P03126	LIG_PDZ_Class_1	PF00595	P57105	Predicted	ELMcDomain	dsDNA
P03126	LIG_PDZ_Class_1	PF00595	P78352	Predicted	ELMcDomain	dsDNA
P03126	LIG_PDZ_Class_1	PF00595	Q07157	Predicted	ELMcDomain	dsDNA
P03126	LIG_PDZ_Class_1	PF00595	Q12959	Predicted	ELMcDomain	dsDNA
P03126	LIG_PDZ_Class_1	PF00595	Q13424	Predicted	ELMcDomain	dsDNA
P03126	LIG_PDZ_Class_1	PF00595	Q13425	Predicted	ELMcDomain	dsDNA
P03126	LIG_PDZ_Class_1	PF00595	Q13884	Predicted	ELMcDomain	dsDNA
P03126	LIG_PDZ_Class_1	PF00595	Q14160	Predicted	ELMcDomain	dsDNA
P03126	LIG_PDZ_Class_1	PF00595	Q15700	Predicted	ELMcDomain	dsDNA
P03126	LIG_PDZ_Class_1	PF00595	Q5T2W1	Predicted	ELMcDomain	dsDNA
P03126	LIG_PDZ_Class_1	PF00595	Q5T5U3	Predicted	ELMcDomain	dsDNA
P03126	LIG_PDZ_Class_1	PF00595	Q5TCQ9	Predicted	ELMcDomain	dsDNA
P03126	LIG_PDZ_Class_1	PF00595	Q6P0Q8	Predicted	ELMcDomain	dsDNA
P03126	LIG_PDZ_Class_1	PF00595	Q6ZMN7	Predicted	ELMcDomain	dsDNA
P03126	LIG_PDZ_Class_1	PF00595	Q86UL8	Predicted	ELMcDomain	dsDNA
P03126	LIG_PDZ_Class_1	PF00595	Q8N3R9	Predicted	ELMcDomain	dsDNA
P03126	LIG_PDZ_Class_1	PF00595	Q8N448	Predicted	ELMcDomain	dsDNA
P03126	LIG_PDZ_Class_1	PF00595	Q8NI35	Predicted	ELMcDomain	dsDNA
P03126	LIG_PDZ_Class_1	PF00595	Q92796	Predicted	ELMcDomain	dsDNA
P03126	LIG_PDZ_Class_1	PF00595	Q96L92	Predicted	ELMcDomain	dsDNA
P03126	LIG_PDZ_Class_1	PF00595	Q96RT1	Predicted	ELMcDomain	dsDNA
P03126	LIG_PDZ_Class_1	PF00595	Q9H5P4	Predicted	ELMcDomain	dsDNA
P03126	LIG_PDZ_Class_1	PF00595	Q9HD26	Predicted	ELMcDomain	dsDNA
P03126	LIG_PDZ_Class_1	PF00595	Q9NSN8	Predicted	ELMcDomain	dsDNA
P03126	LIG_PDZ_Class_1	PF00595	Q9NUP9	Predicted	ELMcDomain	dsDNA
P03126	LIG_PDZ_Class_1	PF00595	Q9NY99	Predicted	ELMcDomain	dsDNA
P03126	LIG_PDZ_Class_1	PF00595	Q9NZN5	Predicted	ELMcDomain	dsDNA
P03126	LIG_PDZ_Class_1	PF00595	Q9NZW5	Predicted	ELMcDomain	dsDNA
P03126	LIG_PDZ_Class_1	PF00595	Q9UPQ7	Predicted	ELMcDomain	dsDNA
P03126	LIG_PDZ_Class_1	PF00595	Q9Y2H9	Predicted	ELMcDomain	dsDNA
P03129	LIG_Rb_LxCxE_1	PF01857	P28749	Predicted	ELMcDomain	dsDNA
P03129	LIG_Rb_LxCxE_1	PF01857	Q08999	Predicted	ELMcDomain	dsDNA
P03211	DOC_USP7_MATH_2	PF00917	Q93009	Predicted	ELMcDomain	dsDNA
P03255	LIG_Rb_pABgroove_1	PF01858	P28749	Predicted	ELMcDomain	dsDNA
P03255	LIG_Rb_pABgroove_1	PF01857	P28749	Predicted	ELMcDomain	dsDNA
P03255	LIG_Rb_LxCxE_1	PF01857	P28749	Predicted	ELMcDomain	dsDNA
P03255	LIG_Rb_pABgroove_1	PF01857	Q08999	Predicted	ELMcDomain	dsDNA
P03255	LIG_Rb_LxCxE_1	PF01857	Q08999	Predicted	ELMcDomain	dsDNA
P03255	LIG_Rb_pABgroove_1	PF01858	Q08999	Predicted	ELMcDomain	dsDNA
P06463	LIG_PDZ_Class_1	PF00595	O14907	Predicted	ELMcDomain	dsDNA
P06463	LIG_PDZ_Class_1	PF00595	O14908	Predicted	ELMcDomain	dsDNA
P06463	LIG_PDZ_Class_1	PF00595	O14910	Predicted	ELMcDomain	dsDNA
P06463	LIG_PDZ_Class_1	PF00595	O14924	Predicted	ELMcDomain	dsDNA
P06463	LIG_PDZ_Class_1	PF00595	O14936	Predicted	ELMcDomain	dsDNA
P06463	LIG_PDZ_Class_1	PF00595	O75970	Predicted	ELMcDomain	dsDNA
P06463	LIG_PDZ_Class_1	PF00595	P26045	Predicted	ELMcDomain	dsDNA
P06463	LIG_PDZ_Class_1	PF00595	P29074	Predicted	ELMcDomain	dsDNA
P06463	LIG_PDZ_Class_1	PF00595	P57105	Predicted	ELMcDomain	dsDNA
P06463	LIG_PDZ_Class_1	PF00595	P78352	Predicted	ELMcDomain	dsDNA
P06463	LIG_PDZ_Class_1	PF00595	Q13424	Predicted	ELMcDomain	dsDNA
P06463	LIG_PDZ_Class_1	PF00595	Q13425	Predicted	ELMcDomain	dsDNA
P06463	LIG_PDZ_Class_1	PF00595	Q13796	Predicted	ELMcDomain	dsDNA
P06463	LIG_PDZ_Class_1	PF00595	Q13884	Predicted	ELMcDomain	dsDNA
P06463	LIG_PDZ_Class_1	PF00595	Q14160	Predicted	ELMcDomain	dsDNA
P06463	LIG_PDZ_Class_1	PF00595	Q15700	Predicted	ELMcDomain	dsDNA
P06463	LIG_PDZ_Class_1	PF00595	Q5T2W1	Predicted	ELMcDomain	dsDNA
P06463	LIG_PDZ_Class_1	PF00595	Q5T5U3	Predicted	ELMcDomain	dsDNA
P06463	LIG_PDZ_Class_1	PF00595	Q5TCQ9	Predicted	ELMcDomain	dsDNA
P06463	LIG_PDZ_Class_1	PF00595	Q6P0Q8	Predicted	ELMcDomain	dsDNA
P06463	LIG_PDZ_Class_1	PF00595	Q6ZMN7	Predicted	ELMcDomain	dsDNA
P06463	LIG_PDZ_Class_1	PF00595	Q86UL8	Predicted	ELMcDomain	dsDNA
P06463	LIG_PDZ_Class_1	PF00595	Q8N3R9	Predicted	ELMcDomain	dsDNA
P06463	LIG_PDZ_Class_1	PF00595	Q8N448	Predicted	ELMcDomain	dsDNA
P06463	LIG_PDZ_Class_1	PF00595	Q8NI35	Predicted	ELMcDomain	dsDNA
P06463	LIG_PDZ_Class_1	PF00595	Q92796	Predicted	ELMcDomain	dsDNA
P06463	LIG_PDZ_Class_1	PF00595	Q96JH8	Predicted	ELMcDomain	dsDNA
P06463	LIG_PDZ_Class_1	PF00595	Q96L92	Predicted	ELMcDomain	dsDNA
P06463	LIG_PDZ_Class_1	PF00595	Q96QZ7	Predicted	ELMcDomain	dsDNA
P06463	LIG_PDZ_Class_1	PF00595	Q9H5P4	Predicted	ELMcDomain	dsDNA
P06463	LIG_PDZ_Class_1	PF00595	Q9HD26	Predicted	ELMcDomain	dsDNA
P06463	LIG_PDZ_Class_1	PF00595	Q9NSN8	Predicted	ELMcDomain	dsDNA
P06463	LIG_PDZ_Class_1	PF00595	Q9NUP9	Predicted	ELMcDomain	dsDNA
P06463	LIG_PDZ_Class_1	PF00595	Q9NY99	Predicted	ELMcDomain	dsDNA
P06463	LIG_PDZ_Class_1	PF00595	Q9NZN5	Predicted	ELMcDomain	dsDNA
P06463	LIG_PDZ_Class_1	PF00595	Q9NZW5	Predicted	ELMcDomain	dsDNA
P06463	LIG_PDZ_Class_1	PF00595	Q9UPQ7	Predicted	ELMcDomain	dsDNA
P06463	LIG_PDZ_Class_1	PF00595	Q9Y2H9	Predicted	ELMcDomain	dsDNA
P13285	LIG_WW_1	PF00397	O00308	Predicted	ELMcDomain	dsDNA
P13285	LIG_WW_1	PF00397	P46934	Predicted	ELMcDomain	dsDNA
P13285	LIG_WW_1	PF00397	Q96PU5	Predicted	ELMcDomain	dsDNA
P13285	LIG_WW_1	PF00397	Q9H0M0	Predicted	ELMcDomain	dsDNA
P28282	LIG_WW_1	PF00397	Q96J02	Predicted	ELMcDomain	dsDNA
P89079	LIG_PDZ_Class_1	PF00595	Q12959	Predicted	ELMcDomain	dsDNA
P08363	LIG_WW_1	PF00397	P46934	Known	ELMcDomain	dsRNA
P08363	LIG_PTAP_UEV_1	PF05743	Q99816	Known	ELMcDomain	dsRNA
P08363	LIG_WW_1	PF00397	Q96J02	Predicted	ELMcDomain	dsRNA
P08363	LIG_WW_1	PF00397	Q9H0M0	Predicted	ELMcDomain	dsRNA
P11078	MOD_NMyristoyl	PF02799	P30419	Predicted	ELMcDomain	dsRNA
A3EX99	LIG_PDZ_Wminus1_1	PF00595	Q96RT1	Known	ELMcDomain	ssRNA
P03317	LIG_G3BP_FGDF_1	PF02136	Q13283	Known	ELMcDomain	ssRNA
P03317	LIG_G3BP_FGDF_1	PF02136	Q13283	Known	ELMcDomain	ssRNA
P03317	LIG_G3BP_FGDF_1	PF02136	Q9UN86	Known	ELMcDomain	ssRNA
P03317	LIG_G3BP_FGDF_1	PF02136	Q9UN86	Known	ELMcDomain	ssRNA
P03428	TRG_NLS_Bipartite_1	PF00514	P52294	Known	ELMcDomain	ssRNA
P03428	TRG_NLS_Bipartite_1	PF00514	O00629	Predicted	ELMcDomain	ssRNA
P03428	TRG_NLS_Bipartite_1	PF00514	O60716	Predicted	ELMcDomain	ssRNA
P03428	TRG_NLS_Bipartite_1	PF00514	P52292	Predicted	ELMcDomain	ssRNA
P03428	TRG_NLS_Bipartite_1	PF00514	Q9Y446	Predicted	ELMcDomain	ssRNA
P05865	TRG_NES_CRM1_1	PF08389	O14980	Predicted	ELMcDomain	ssRNA
P0C1C7	TRG_NLS_MonoExtN_4	PF00514	O00505	Predicted	ELMcDomain	ssRNA
P0C1C7	TRG_NLS_MonoExtN_4	PF00514	O00629	Predicted	ELMcDomain	ssRNA
P14349	LIG_PTAP_UEV_1	PF05743	Q99816	Predicted	ELMcDomain	ssRNA
P18095	LIG_PTAP_UEV_1	PF05743	Q99816	Predicted	ELMcDomain	ssRNA
P26662	LIG_SH3_2	PF00018	P62993	Predicted	ELMcDomain	ssRNA
P26806	LIG_LYPXL_S_1	PF13949	Q8WUM4	Predicted	ELMcDomain	ssRNA
Q05128	LIG_WW_1	PF00397	P46934	Predicted	ELMcDomain	ssRNA
Q99IB8	LIG_SH3_CIN85_PxpxPR_1	PF14604	O00499	Predicted	ELMcDomain	ssRNA
Q99IB8	LIG_SH3_CIN85_PxpxPR_1	PF14604	Q16584	Predicted	ELMcDomain	ssRNA
Q99IB8	LIG_SH3_CIN85_PxpxPR_1	PF14604	Q9NZM3	Predicted	ELMcDomain	ssRNA
P03070	LIG_Rb_LxCxE_1	NA	P06400	Known	ELMcProtein	dsDNA
P03077	LIG_PTB_Phospho_1	NA	P29353	Known	ELMcProtein	dsDNA
P03126	LIG_PDZ_Class_1	NA	Q96QZ7	Known	ELMcProtein	dsDNA
P03129	LIG_Rb_LxCxE_1	NA	P06400	Known	ELMcProtein	dsDNA
P03204	LIG_CSL_BTD_1	NA	Q06330	Known	ELMcProtein	dsDNA
P03230	LIG_TRAF2_2	NA	Q12933	Known	ELMcProtein	dsDNA
P03254	LIG_CtBP_PxDLS_1	NA	Q13363	Known	ELMcProtein	dsDNA
P03255	LIG_Rb_pABgroove_1	NA	P06400	Known	ELMcProtein	dsDNA
P03255	LIG_Rb_pABgroove_1	NA	P06400	Known	ELMcProtein	dsDNA
P03255	LIG_Rb_LxCxE_1	NA	P06400	Known	ELMcProtein	dsDNA
P03255	LIG_MYND_1	NA	Q15326	Known	ELMcProtein	dsDNA
P06463	LIG_PDZ_Class_1	NA	Q12959	Known	ELMcProtein	dsDNA
P06492	LIG_HCF-1_HBM_1	NA	P51610	Known	ELMcProtein	dsDNA
P06492	LIG_HCF-1_HBM_1	NA	P51610	Known	ELMcProtein	dsDNA
P06492	LIG_HCF-1_HBM_1	NA	P51610	Known	ELMcProtein	dsDNA
P06492	LIG_HCF-1_HBM_1	NA	P51610	Known	ELMcProtein	dsDNA
P08393	DOC_USP7_UBL2_3	NA	Q93009	Known	ELMcProtein	dsDNA
P08393	LIG_SH3_CIN85_PxpxPR_1	NA	Q96B97	Known	ELMcProtein	dsDNA
P08393	LIG_SH3_CIN85_PxpxPR_1	NA	Q96B97	Known	ELMcProtein	dsDNA
P08393	LIG_SH3_CIN85_PxpxPR_1	NA	Q96B97	Known	ELMcProtein	dsDNA
P08393	LIG_SH3_CIN85_PxpxPR_1	NA	Q96B97	Known	ELMcProtein	dsDNA
P08393	LIG_SH3_CIN85_PxpxPR_1	NA	Q96B97	Known	ELMcProtein	dsDNA
P08393	LIG_SH3_CIN85_PxpxPR_1	NA	Q96B97	Known	ELMcProtein	dsDNA
P10221	LIG_TRAF6_MATH_1	NA	Q9Y4K3	Known	ELMcProtein	dsDNA
P12978	LIG_MYND_1	NA	Q15326	Known	ELMcProtein	dsDNA
P12978	LIG_MYND_1	NA	Q15326	Known	ELMcProtein	dsDNA
P13285	LIG_WW_1	NA	Q96J02	Known	ELMcProtein	dsDNA
P28282	LIG_WW_1	NA	P46934	Known	ELMcProtein	dsDNA
P28282	LIG_WW_1	NA	P46934	Known	ELMcProtein	dsDNA
Q3KSV2	LIG_CSL_BTD_1	NA	Q06330	Known	ELMcProtein	dsDNA
Q66677	LIG_TRAF6_MATH_1	NA	Q9Y4K3	Known	ELMcProtein	dsDNA
B8ZX42	LIG_Rb_LxCxE_1	NA	P06400	Predicted	ELMcProtein	dsDNA
P03070	TRG_NLS_MonoExtN_4	NA	O60684	Predicted	ELMcProtein	dsDNA
P03126	LIG_PDZ_Class_1	NA	O14907	Predicted	ELMcProtein	dsDNA
P03126	LIG_PDZ_Class_1	NA	O75970	Predicted	ELMcProtein	dsDNA
P03126	LIG_PDZ_Class_1	NA	Q07157	Predicted	ELMcProtein	dsDNA
P03126	LIG_PDZ_Class_1	NA	Q12959	Predicted	ELMcProtein	dsDNA
P03126	LIG_PDZ_Class_1	NA	Q14160	Predicted	ELMcProtein	dsDNA
P03126	LIG_PDZ_Class_1	NA	Q15700	Predicted	ELMcProtein	dsDNA
P03126	LIG_PDZ_Class_1	NA	Q6P0Q8	Predicted	ELMcProtein	dsDNA
P06463	LIG_PDZ_Class_1	NA	O14907	Predicted	ELMcProtein	dsDNA
P06463	LIG_PDZ_Class_1	NA	O75970	Predicted	ELMcProtein	dsDNA
P06463	LIG_PDZ_Class_1	NA	Q14160	Predicted	ELMcProtein	dsDNA
P06463	LIG_PDZ_Class_1	NA	Q15700	Predicted	ELMcProtein	dsDNA
P06463	LIG_PDZ_Class_1	NA	Q6P0Q8	Predicted	ELMcProtein	dsDNA
P06463	LIG_PDZ_Class_1	NA	Q96QZ7	Predicted	ELMcProtein	dsDNA
P13285	LIG_WW_1	NA	P46934	Predicted	ELMcProtein	dsDNA
P28282	LIG_WW_1	NA	Q96J02	Predicted	ELMcProtein	dsDNA
P68619	LIG_KLC1_WD_1	NA	Q07866	Predicted	ELMcProtein	dsDNA
P89079	LIG_PDZ_Class_1	NA	Q12959	Predicted	ELMcProtein	dsDNA
P08363	LIG_WW_1	NA	P46934	Known	ELMcProtein	dsRNA
P08363	LIG_PTAP_UEV_1	NA	Q99816	Known	ELMcProtein	dsRNA
P08363	LIG_WW_1	NA	Q96J02	Predicted	ELMcProtein	dsRNA
A3EX99	LIG_PDZ_Wminus1_1	NA	Q96RT1	Known	ELMcProtein	ssRNA
P03317	LIG_G3BP_FGDF_1	NA	Q13283	Known	ELMcProtein	ssRNA
P03317	LIG_G3BP_FGDF_1	NA	Q13283	Known	ELMcProtein	ssRNA
P03317	LIG_G3BP_FGDF_1	NA	Q9UN86	Known	ELMcProtein	ssRNA
P03317	LIG_G3BP_FGDF_1	NA	Q9UN86	Known	ELMcProtein	ssRNA
P03428	TRG_NLS_Bipartite_1	NA	P52294	Known	ELMcProtein	ssRNA
P14349	LIG_PTAP_UEV_1	NA	Q99816	Predicted	ELMcProtein	ssRNA
P18095	LIG_PTAP_UEV_1	NA	Q99816	Predicted	ELMcProtein	ssRNA
P26662	LIG_SH3_2	NA	P62993	Predicted	ELMcProtein	ssRNA
P26806	LIG_LYPXL_S_1	NA	Q8WUM4	Predicted	ELMcProtein	ssRNA
Q05128	LIG_WW_1	NA	P46934	Predicted	ELMcProtein	ssRNA
